# Supplementary material for: Virome Analysis and Association of Positive Coxsackievirus B Serology during Pregnancy with Congenital Heart Disease
Source: Microorganisms. 2023 Jan 19;11(2):262. doi: 10.3390/microorganisms11020262 (PMC9963073; doi:10.3390/microorganisms11020262)
Supplement: Supplementary file 1 [file microorganisms-11-00262-s001.zip]

Archive with 5 entries (5 files):
- SupplTableS1 Virus_Primers.xlsx
- SupplTableS2 CVB_Serology.xlsx
- SupplTableS3 ViroCap_Plasma_Pool_Results.xlsx
- SupplTableS4 ViroCap_BC_Results.xlsx
- SupplTableS5 PCR_BC_coCulture_Results.xlsx
