# Supplementary material for: Virome Analysis and Association of Positive Coxsackievirus B Serology during Pregnancy with Congenital Heart Disease
Source: Microorganisms. 2023 Jan 19;11(2):262. doi: 10.3390/microorganisms11020262 (PMC9963073; doi:10.3390/microorganisms11020262)
Supplement: Supplementary file 1 [file microorganisms-11-00262-s001.zip › SupplTableS1 Virus_Primers.xlsx]

## Sheet: SI Table 1
	List of Virus PCR primers
	Virus	Name	Sequence, 5' to 3'	size (bp)	PMID#
	Enterovirus	Pr5E (+)	CGGCCCCTGAATGCGGCTAATCC	149	7751371
		Pr6E (-)	TTGTCACCATAAGCAGCCA
	Cytomegalovirus	MCP/454	CAGACCACCATTATGGTCACC	323	11170908
		MCP/776	CTCTGCAAGATGTTGCTTCG
	Adenovirus	Adenovirus, upstream	GCCGCAGTGGTCTTACATGCACATC	308	11447081
		Adenovirus, downstream	CAGCACGCCGCGGATGTCAAAGT
	Epstein-Barr	EBV, upstream	GTCATCATCATCCGGGTCTC	268	11447081
		EBV, downstream	TTCGGGTTGGAACCTCCTTG
	Human Herpesvirus-6	Primer A	GTGATGTACGTGGCCGTCTCCTG	384	1315416
		Primer B	GATCCATGGTCGTCTTTCCACG
	Pegivirus	HGV1 forward	AGGTGGTGGATGGGTGAT	344	31309117
		HGV2 reverse	TGCCACCCGCCCTCACCCGAA
		HGV3 forward	TGGTAGGTCGTAAATCCCGGT
		HGV4 reverse	GGAGCTGGGTGGCCCCATGCAT
	Human Herpesvirus-7	HV7-7	TATCCCAGCTGTTTTCATATAGTAAC	146	12605372
		HV7-8	GCCTTGCGGTAGCACTAGATTTTTTG
