# Supplementary material for: Virome Analysis and Association of Positive Coxsackievirus B Serology during Pregnancy with Congenital Heart Disease
Source: Microorganisms. 2023 Jan 19;11(2):262. doi: 10.3390/microorganisms11020262 (PMC9963073; doi:10.3390/microorganisms11020262)
Supplement: Supplementary file 1 [file microorganisms-11-00262-s001.zip › SupplTableS2 CVB_Serology.xlsx]

## Sheet: 1st
	104
	ID	Trimester	IgG	IgGCall	IgM	IgMCall	CVB positivity	Group
	MFTB-97i	1	39	pos	0	neg	pos	CHD
	MFTB-3584	1	66.5	pos	0	neg	pos	CHD
	MFTB-3552	1	28.7	pos	8.3	neg	pos	CHD
	MFTB-3200	1	23.1	pos	1	neg	pos	CHD
	MFTB-97ii	1	72.8438	pos	0	neg	pos	CONTROL
	MFTB-97	1	21.9425	pos	0.082323	neg	pos	CONTROL
	MFTB-679	1	18.8	pos	2.2	neg	pos	CONTROL
	MFTB-4667	1	18.4	pos	1.2	neg	pos	CONTROL
	MFTB-427	1	37.2	pos	2.9	neg	pos	CONTROL
	MFTB-426	1	20.1	pos	2.2	neg	pos	CONTROL
	MFTB-409i	1	32.1741	pos	6.42087	neg	pos	CONTROL
	MFTB-403	1	84	pos	0.8	neg	pos	CONTROL
	MFTB-3958i	1	20.2	pos	4	neg	pos	CONTROL
	MFTB-353	1	15.1	pos	6	neg	pos	CONTROL
	MFTB-312	1	24.3	pos	142.8	pos	pos	CONTROL
	MFTB-3018i	1	15.7	pos	2.3	neg	pos	CONTROL
	MFTB-3006	1	15.3	pos	6	neg	pos	CONTROL
	MFTB-860i	1	8.2	neg	18.7	pos	pos	CHD
	MFTB-4008	1	4.2	neg	21	pos	pos	CHD
	MFTB-3859	1	0.6	neg	15.3	pos	pos	CHD
	MFTB-3785	1	5.5	neg	15.8	pos	pos	CHD
	MFTB-3196i	1	1.8	neg	15.9	pos	pos	CHD
	MFTB-5010i	1	3	neg	19.1	pos	pos	CONTROL
	MFTB-3855i	1	8.9	neg	94.8	pos	pos	CONTROL
	MFTB-3643	1	6.1	neg	19.5	pos	pos	CONTROL
	MFTB-3431i	1	8.3	neg	20.1	pos	pos	CONTROL
	MFTB-249i	1	7.4	neg	21.9	pos	pos	CONTROL
	MFTB-1433i	1	1.2	neg	24.6	pos	pos	CONTROL
	MFTB-1060i	1	9.5	neg	20.8	pos	pos	CONTROL
	MFTB-997i	1	8.4	neg	2.1	neg	neg	CHD
	MFTB-695	1	0.8	neg	8.3	neg	neg	CHD
	MFTB-643	1	2.4	neg	1.8	neg	neg	CHD
	MFTB-3678	1	7.6	neg	6.6	neg	neg	CHD
	MFTB-22	1	5.6	neg	0	neg	neg	CHD
	MFTB-961i	1	4.4	neg	1.2	neg	neg	CONTROL
	MFTB-961	1	5.1	neg	1.6	neg	neg	CONTROL
	MFTB-913i	1	4	neg	0	neg	neg	CONTROL
	MFTB-890	1	3.3	neg	3.9	neg	neg	CONTROL
	MFTB-682	1	7	neg	2.7	neg	neg	CONTROL
	MFTB-622	1	5.2	neg	0.9	neg	neg	CONTROL
	MFTB-553iii	1	5.7	neg	3.4	neg	neg	CONTROL
	MFTB-553ii	1	6.2	neg	6.5	neg	neg	CONTROL
	MFTB-549	1	5.3	neg	2.2	neg	neg	CONTROL
	MFTB-4901	1	4.3	neg	8.5	neg	neg	CONTROL
	MFTB-4661	1	3.7	neg	5	neg	neg	CONTROL
	MFTB-4656	1	1	neg	0.7	neg	neg	CONTROL
	MFTB-4655	1	5.3	neg	7.4	neg	neg	CONTROL
	MFTB-4628	1	0.9	neg	0	neg	neg	CONTROL
	MFTB-4533	1	6	neg	2	neg	neg	CONTROL
	MFTB-452ii	1	3.1	neg	6.2	neg	neg	CONTROL
	MFTB-452	1	1.3	neg	4.7	neg	neg	CONTROL
	MFTB-4475	1	3.9	neg	7.8	neg	neg	CONTROL
	MFTB-4465	1	1.4	neg	4.6	neg	neg	CONTROL
	MFTB-438	1	10.9	neg	0	neg	neg	CONTROL
	MFTB-4366	1	4	neg	5	neg	neg	CONTROL
	MFTB-4362	1	1	neg	0	neg	neg	CONTROL
	MFTB-4341	1	7.8	neg	0	neg	neg	CONTROL
	MFTB-4329	1	2.5	neg	1.4	neg	neg	CONTROL
	MFTB-4291	1	3	neg	0	neg	neg	CONTROL
	MFTB-4234i	1	5.7	neg	2.9	neg	neg	CONTROL
	MFTB-4217	1	9.3	neg	3.2	neg	neg	CONTROL
	MFTB-4175	1	2.5	neg	4.6	neg	neg	CONTROL
	MFTB-4104	1	1.4	neg	7.6	neg	neg	CONTROL
	MFTB-3978	1	0.3	neg	6.6	neg	neg	CONTROL
	MFTB-396	1	4.2	neg	0.9	neg	neg	CONTROL
	MFTB-3855	1	0.4	neg	0.8	neg	neg	CONTROL
	MFTB-3751	1	6.6	neg	4.1	neg	neg	CONTROL
	MFTB-3582i	1	1.7	neg	0	neg	neg	CONTROL
	MFTB-3525	1	1.4	neg	3.8	neg	neg	CONTROL
	MFTB-3431	1	7.3	neg	1.9	neg	neg	CONTROL
	MFTB-3345i	1	9.3	neg	8.6	neg	neg	CONTROL
	MFTB-3187i	1	6.1	neg	0	neg	neg	CONTROL
	MFTB-3187	1	0	neg	0.4	neg	neg	CONTROL
	MFTB-3078	1	6.3	neg	2.1	neg	neg	CONTROL
	MFTB-3010	1	6	neg	3.1	neg	neg	CONTROL
	MFTB-282	1	0.2	neg	8.6	neg	neg	CONTROL
	MFTB-271i	1	2.1	neg	0.2	neg	neg	CONTROL
	MFTB-271	1	2.1	neg	0.7	neg	neg	CONTROL
	MFTB-1997	1	10.8	neg	6.8	neg	neg	CONTROL
	MFTB-1861	1	5.9	neg	1.2	neg	neg	CONTROL
	MFTB-1839	1	2.6	neg	2.2	neg	neg	CONTROL
	MFTB-1743i	1	9.3	neg	6.9	neg	neg	CONTROL
	MFTB-1316i	1	7.3	neg	0.7	neg	neg	CONTROL
	MFTB-1316	1	5.7	neg	0.9	neg	neg	CONTROL
	MFTB-1256	1	3.8	neg	0	neg	neg	CONTROL
	MFTB-11i	1	6.6	neg	3.7	neg	neg	CONTROL
	MFTB-1148i	1	4.9	neg	6.1	neg	neg	CONTROL
	MFTB-4234	1	2.6	neg	0.1	neg	neg	CONTROL
	MFTB-3785i	1	4.3	neg	7.3	neg	neg	CONTROL
	MFTB-3752	1	4.7	neg	7.9	neg	neg	CONTROL
	MFTB-860	1	0.633449	neg	10.9976	borderline	borderline	CONTROL
	MFTB-4133	1	2.2	neg	10.4	borderline	borderline	CONTROL
	MFTB-3527i	1	6.4	neg	12.9	borderline	borderline	CONTROL
	MFTB-3527	1	2.8	neg	11	borderline	borderline	CONTROL
	MFTB-4018	1	14	borderline	0.5	neg	borderline	CHD
	MFTB-4002	1	14.5	borderline	0	neg	borderline	CHD
	MFTB-3629	1	13.6	borderline	2.1	neg	borderline	CONTROL
	MFTB-3582	1	12.7	borderline	9.4	neg	borderline	CONTROL
	MFTB-3345	1	11.3	borderline	10.3	borderline	borderline	CONTROL
	MFTB-319ii	1	12.2	borderline	2.9	neg	borderline	CONTROL
	MFTB-319i	1	14.8	borderline	3	neg	borderline	CONTROL
	MFTB-3029	1	11.2	borderline	2.5	neg	borderline	CONTROL
	MFTB-3018	1	11	borderline	6.1	neg	borderline	CONTROL
	MFTB-1259ii	1	14.9	borderline	2.9	neg	borderline	CONTROL

## Sheet: 2nd
	37
	ID	Trimester	IgG	IgGCall	IgM	IgMCall	CVB positivity	Group
	MFTB-312	2	20.8774	pos	183.4	pos	pos	CONTROL
	MFTB-403	2	86.7824	pos	2.26681	neg	pos	CONTROL
	MFTB-426	2	19.4489	pos	3.57217	neg	pos	CONTROL
	MFTB-679	2	16.2223	pos	2.5893	neg	pos	CONTROL
	MFTB-1259ii	2	15.8403	pos	2.81878	neg	pos	CONTROL
	MFTB-97	2	30.9467	pos	0	neg	pos	CONTROL
	MFTB-97i	2	43.7424	pos	0	neg	pos	CHD
	MFTB-97ii	2	60.4842	pos	0	neg	pos	CONTROL
	MFTB-3584	2	78.3563	pos	0.327717	neg	pos	CHD
	MFTB-11i	2	4.95405	neg	7.02825	neg	neg	CONTROL
	MFTB-549	2	3.76632	neg	1.89781	neg	neg	CONTROL
	MFTB-553ii	2	5.28004	neg	7.23367	neg	neg	CONTROL
	MFTB-553iii	2	4.72085	neg	4.51991	neg	neg	CONTROL
	MFTB-682	2	5.72575	neg	2.4545	neg	neg	CONTROL
	MFTB-961i	2	3.29142	neg	2.67821	neg	neg	CONTROL
	MFTB-1316i	2	6.41284	neg	1.21294	neg	neg	CONTROL
	MFTB-1861	2	5.69094	neg	0.904847	neg	neg	CONTROL
	MFTB-3006	2	10.3138	neg	3.96524	neg	neg	CONTROL
	MFTB-3010	2	4.34431	neg	2.60019	neg	neg	CONTROL
	MFTB-3187	2	4.76654	neg	0	neg	neg	CONTROL
	MFTB-3345i	2	9.97312	neg	6.89244	neg	neg	CONTROL
	MFTB-3525	2	1.51093	neg	1.81883	neg	neg	CONTROL
	MFTB-3643	2	4.9479	neg	17.6028	pos	pos	CONTROL
	MFTB-3751	2	5.53249	neg	3.62809	neg	neg	CONTROL
	MFTB-3855	2	0.100216	neg	2.47029	neg	neg	CONTROL
	MFTB-4475	2	2.48001	neg	5.21245	neg	neg	CONTROL
	MFTB-4533	2	5.96762	neg	2.50774	neg	neg	CONTROL
	MFTB-860	2	0.545404	neg	18.1287	pos	pos	CONTROL
	MFTB-860i	2	6.97525	neg	21.4049	pos	pos	CHD
	MFTB-997i	2	8.89342	neg	1.62098	neg	neg	CHD
	MFTB-3200	2	1.24719	neg	0	neg	neg	CHD
	MFTB-3752	2	2.35689	neg	4.83109	neg	neg	CONTROL
	MFTB-3785	2	5.36801	neg	13.9326	borderline	borderline	CHD
	MFTB-3859	2	0.58657	neg	15.3215	pos	pos	CHD
	MFTB-438	2	11.7962	borderline	0.128221	neg	borderline	CONTROL
	MFTB-3029	2	11.1873	borderline	2.07849	neg	borderline	CONTROL
	MFTB-4018	2	13.0678	borderline	0.426338	neg	borderline	CHD

## Sheet: 3rd
	58
	ID	Trimester	IgG	IgGCall	IgM	IgMCall	CVB positivity	Group
	MFTB-11i	3	4.08776	neg	4.30071	neg	neg	CONTROL
	MFTB-271	3	1.18271	neg	1.38964	neg	neg	CONTROL
	MFTB-282	3	0	neg	4.6168	neg	neg	CONTROL
	MFTB-312	3	19.6624	pos	134.233	pos	pos	CONTROL
	MFTB-353	3	9.41023	neg	5.10421	neg	neg	CONTROL
	MFTB-396	3	2.81591	neg	1.60478	neg	neg	CONTROL
	MFTB-403	3	63.2383	pos	2.17677	neg	pos	CONTROL
	MFTB-426	3	11.9571	borderline	1.71946	neg	borderline	CONTROL
	MFTB-427	3	29.744	pos	2.68906	neg	pos	CONTROL
	MFTB-438	3	9.42766	neg	0.0582189	neg	neg	CONTROL
	MFTB-452	3	0.801185	neg	7.54993	neg	neg	CONTROL
	MFTB-452ii	3	2.68809	neg	8.42746	neg	neg	CONTROL
	MFTB-553ii	3	5.0514	neg	7.14141	neg	neg	CONTROL
	MFTB-679	3	13.5409	borderline	2.31395	neg	pos	CONTROL
	MFTB-682	3	5.28162	neg	2.06714	neg	neg	CONTROL
	MFTB-961	3	3.83204	neg	2.43155	neg	neg	CONTROL
	MFTB-1060i	3	4.85087	neg	13.4792	borderline	borderline	CONTROL
	MFTB-1259ii	3	15.5376	pos	3.38971	neg	pos	CONTROL
	MFTB-1316i	3	4.37799	neg	0.358915	neg	neg	CONTROL
	MFTB-1433i	3	0.609738	neg	17.7206	pos	pos	CONTROL
	MFTB-1743i	3	5.02639	neg	1.7322	neg	neg	CONTROL
	MFTB-1997	3	8.62846	neg	5.37561	neg	neg	CONTROL
	MFTB-3010	3	3.41217	neg	1.43289	neg	neg	CONTROL
	MFTB-3018i	3	9.93107	neg	2.15107	neg	neg	CONTROL
	MFTB-3029	3	8.36375	neg	1.99184	neg	neg	CONTROL
	MFTB-3187i	3	5.63677	neg	0	neg	neg	CONTROL
	MFTB-3431i	3	10.0343	neg	18.5881	pos	pos	CONTROL
	MFTB-3525	3	1.37338	neg	2.58346	neg	neg	CONTROL
	MFTB-3527	3	2.3767	neg	8.12413	neg	neg	CONTROL
	MFTB-3582	3	11.9376	borderline	6.82719	neg	borderline	CONTROL
	MFTB-3629	3	10.3757	neg	1.48879	neg	neg	CONTROL
	MFTB-3958i	3	10.2248	neg	2.85897	neg	neg	CONTROL
	MFTB-4104	3	1.39248	neg	9.97932	borderline	borderline	CONTROL
	MFTB-4133	3	1.70905	neg	0.530588	neg	neg	CONTROL
	MFTB-4175	3	1.96546	neg	4.41614	neg	neg	CONTROL
	MFTB-4217	3	9.32172	neg	3.20166	neg	neg	CONTROL
	MFTB-4234i	3	5.47283	neg	2.99144	neg	neg	CONTROL
	MFTB-4291	3	4.22258	neg	0	neg	neg	CONTROL
	MFTB-4329	3	1.96234	neg	2.09598	neg	neg	CONTROL
	MFTB-4341	3	6.85	neg	0	neg	neg	CONTROL
	MFTB-4366	3	2.95031	neg	6.47889	neg	neg	CONTROL
	MFTB-4465	3	1.42181	neg	4.88513	neg	neg	CONTROL
	MFTB-4533	3	3.27782	neg	0.898434	neg	neg	CONTROL
	MFTB-4655	3	4.95453	neg	6.1255	neg	neg	CONTROL
	MFTB-4667	3	16.0532	pos	1.81931	neg	pos	CONTROL
	MFTB-22	3	9.00839	neg	1.19897	neg	neg	CHD
	MFTB-3196i	3	0	neg	16.0726	pos	pos	CHD
	MFTB-3200	3	23.1155	pos	0.980242	neg	pos	CHD
	MFTB-3552	3	20.5538	pos	6.55908	neg	pos	CHD
	MFTB-3584	3	61.0353	pos	2.01648	neg	pos	CHD
	MFTB-3678	3	4.24147	neg	4.09927	neg	neg	CHD
	MFTB-3752	3	1.88535	neg	5.20069	neg	neg	CONTROL
	MFTB-4002	3	9.57898	neg	0.234167	neg	neg	CHD
	MFTB-409i	3	32.3315	pos	4.22081	neg	pos	CONTROL
	MFTB-643	3	1.1414	neg	1.16215	neg	neg	CHD
	MFTB-860i	3	5.35148	neg	23.5779	pos	pos	CHD
	MFTB-97ii	3	39.6291	pos	0	neg	pos	CONTROL
	MFTB-97i	3	32.3178	pos	0	neg	pos	CHD
