# Supplementary material for: Virome Analysis and Association of Positive Coxsackievirus B Serology during Pregnancy with Congenital Heart Disease
Source: Microorganisms. 2023 Jan 19;11(2):262. doi: 10.3390/microorganisms11020262 (PMC9963073; doi:10.3390/microorganisms11020262)
Supplement: Supplementary file 1 [file microorganisms-11-00262-s001.zip › SupplTableS3 ViroCap_Plasma_Pool_Results.xlsx]

## Sheet: SI Table 3
		Enterovirus	Pegivirus	Cytomegalovirus	Epstein Barr Virus	Roseolovirus	Roseolovirus	Simplexvirus	Adenovirus	Molluscum contagiosum viu	Merkel Cell Polyomavirus	STL Polyomavirus	Alphapapillomavirus	Betapapillomavirus	Gammapapillomavirus	unclassified Human papillomavirus	Anellovirus
	Sample	Rhinovirus A	Pegivirus 1	CMV	EBV	HHV-6B	HHV-7	HSV-2	Adenovirus C	Molluscipoxvirus	Merkel Cell Polyomavirus	STL Polyomavirus	Alphapapillomavirus	Betapapillomavirus	Gammapapillomavirus	unclassified Human papillomavirus	Anellovirus
	Pool1	0	0	0	0	0	0	0	0	0	0	0	0	0	30	185	2102
	Pool2	0	0	0	0	0	0	0	0	0	0	0	0	54	28	0	7239
	Pool3	0	32432018	0	0	0	0	0	0	0	0	0	0	47	0	0	2050
	Pool4	0	0	1637	0	0	0	0	0	0	0	0	0	83	0	0	201787
	Pool5	0	0	0	0	0	0	0	0	0	0	0	0	144	0	0	3183
	Pool6	0	0	0	0	0	0	0	25	0	0	0	0	81	0	0	0
	Pool7	0	0	0	0	0	0	0	0	0	0	0	0	0	0	0	4569
	Pool8	0	0	0	0	0	0	0	0	0	0	0	0	62	0	0	7766
	Pool9	0	0	0	0	0	0	0	0	0	0	0	0	25	0	0	2363
	Pool10	0	73414506	0	0	0	0	0	0	0	0	0	0	0	0	14	753
	Pool11	0	0	0	0	0	0	0	0	0	0	0	0	0	92	0	2320
	Pool12	0	0	0	0	0	28	0	0	0	0	0	0	0	0	0	28
	Pool13	0	0	0	0	0	0	0	0	0	0	0	0	30	0	0	0
	Pool14	0	0	0	0	0	0	0	0	0	0	10	0	110	0	16	1551
	Pool15	0	0	0	0	0	0	0	0	0	0	0	0	483	8	0	14616
	Pool16	0	0	0	0	0	0	0	0	0	0	0	0	14	0	38	11363
	Pool17	0	0	0	0	0	0	0	0	0	0	0	0	93	0	84	4771
	Pool18	0	0	0	0	0	0	0	0	0	0	0	0	0	34	23	2250
	Pool19	0	0	0	0	0	0	0	0	0	0	0	0	0	0	0	2103
	Pool20	0	0	0	0	0	0	0	0	0	0	0	0	0	0	20	227
	Pool21	0	0	0	0	0	0	0	0	0	12	0	0	165	0	0	52765
	Pool22	0	0	0	0	0	0	0	0	0	0	0	0	0	0	0	3235
	Pool23	0	0	0	0	0	0	0	0	0	0	0	0	81	196	103	7933
	Pool24	0	0	0	0	0	0	0	0	0	0	0	0	0	0	0	52
	Pool25	0	0	658	0	0	0	0	0	0	0	0	34	0	0	0	1401
	Pool26	0	0	0	398	0	0	0	0	0	0	0	0	211	0	20	12287
	Pool27	0	0	0	0	0	0	0	0	0	0	0	0	0	0	0	15249
	Pool28	0	0	0	0	0	0	9196	0	0	0	0	0	52	0	30	78263
	Pool29	0	0	0	34	0	0	0	0	44	0	0	0	0	0	0	3258
	Pool30	0	0	0	0	0	0	0	0	0	0	0	0	0	0	0	8160
	Pool31	0	0	0	0	0	0	0	0	0	0	0	0	34	0	20	4230
	Pool32	0	0	0	0	0	0	0	0	0	0	0	0	26	0	113	4093
	Pool33	0	0	0	0	0	0	0	0	0	0	0	51	16	0	8	2491
	Pool34	0	0	0	0	0	0	0	0	0	0	0	0	127	0	200	3627
	Pool35	0	0	0	0	0	0	0	0	0	0	0	0	230	0	30	0
	Pool36	0	0	0	0	0	0	0	0	0	0	0	0	24	0	36	198
	Pool37	0	0	0	0	0	0	0	0	0	0	0	0	194	0	0	12122
	Pool38	75	0	0	0	0	0	0	0	0	0	0	0	235	0	30	918
	Pool39	0	0	0	0	0	0	0	0	0	0	49	0	34	0	25	12154
	Pool40	0	0	0	0	16	0	0	0	0	0	0	0	46	0	55	1850
	Pool41	0	0	22	0	0	0	0	0	0	0	0	0	186	0	100	655
	Pool42	0	0	0	0	0	0	0	0	0	0	0	32	142	0	20	56423
	Pool43	0	0	0	0	0	177	0	0	0	0	0	26	760	0	32	127
	Pool44	0	0	0	0	0	0	0	0	0	0	0	0	63	0	65	70
	Pool45	0	0	0	0	0	0	0	0	0	0	0	0	9	0	0	12577
	Pool46	0	0	0	0	0	0	0	0	0	0	0	0	648	0	164	309
	Pool47	0	0	0	0	0	0	0	0	0	0	0	0	3036	0	60	4398
	Pool48	0	0	0	0	0	0	0	0	0	0	0	0	30	78	13	320
