# Supplementary material for: Virome Analysis and Association of Positive Coxsackievirus B Serology during Pregnancy with Congenital Heart Disease
Source: Microorganisms. 2023 Jan 19;11(2):262. doi: 10.3390/microorganisms11020262 (PMC9963073; doi:10.3390/microorganisms11020262)
Supplement: Supplementary file 1 [file microorganisms-11-00262-s001.zip › SupplTableS4 ViroCap_BC_Results.xlsx]

## Sheet: SI Table 4
		Epstein Barr Virus	Roseolovirus	Roseolovirus	Anellovirus
	Preg ID	EBV	HHV-6	HHV-7	Anellovirus
	6	0	19	443	133
	8	0	126	0	1106
	11	0	0	0	7
	12	0	0	667	1329
	15	0	0	0	5245
	17	0	0	0	3025
	19	0	0	3	32640
	20	136	0	9219	8
	22	0	0	0	0
	25	0	0	0	0
	26	0	141	97	5505
	27	0	0	4	12
	28	0	0	7	4830
