# Supplementary material for: Virome Analysis and Association of Positive Coxsackievirus B Serology during Pregnancy with Congenital Heart Disease
Source: Microorganisms. 2023 Jan 19;11(2):262. doi: 10.3390/microorganisms11020262 (PMC9963073; doi:10.3390/microorganisms11020262)
Supplement: Supplementary file 1 [file microorganisms-11-00262-s001.zip › SupplTableS5 PCR_BC_coCulture_Results.xlsx]

## Sheet: SI Table 5
		PCR results on nucleic acid directly from buffy coat leukocytes.							PCR results on nucleic acid from the media of co-cultured of buffy coat leukocytes.
	Preg ID	Enterovirus	Pegivirus	HHV-6	EBV	CMV	Adenovirus C		Enterovirus	Pegivirus	HHV-6	EBV	CMV	Adenovirus C
	1	-	-	-	-	-	-		-	-	-	-	-	-
	2	-	-	-	-	-	-		-	-	-	-	-	-
	3	-	-	-	-	-	-		-	-	-	-	-	-
	4	-	-	-	-	-	-		-	-	-	-	-	-
	5	-	-	-	-	-	-		-	-	-	-	-	-
	6	-	-	-	-	-	-		-	-	-	-	-	-
	7	-	-	-	-	-	-		-	-	-	-	-	-
	8	-	-	-	-	-	-		-	-	-	-	-	-
	9	-	-	-	-	-	-		-	-	-	-	-	-
	10	-	-	-	-	-	-		-	-	-	-	-	-
	11	-	-	-	-	-	-		-	-	-	-	-	-
	12	-	-	-	-	-	-		-	-	-	-	-	-
	13	-	-	-	-	-	-		-	-	-	-	-	-
	14	-	-	-	-	-	-		-	-	-	-	-	-
	15	-	-	-	-	-	-		-	-	-	-	-	-
	16	-	-	-	-	-	-		-	-	-	-	-	-
	17	-	-	-	-	-	-		-	-	-	-	-	-
	18	-	-	-	-	-	-		-	-	-	-	-	-
	19	-	-	-	-	-	-		-	-	-	-	-	-
	20	-	-	-	-	-	-		-	-	-	-	-	-
	21	-	-	-	-	-	-		-	-	-	-	-	-
	22	-	-	-	-	-	-		-	-	-	-	-	-
	23	-	-	-	-	-	-		-	-	-	-	-	-
	24	-	-	-	-	-	-		-	-	-	-	-	-
	25	-	-	-	-	-	-		-	-	-	-	-	-
	26	-	-	-	-	-	-		-	-	-	-	-	-
	27	-	-	-	-	-	-		-	-	-	-	-	-
	28	-	-	-	-	-	-		-	-	-	-	-	-
	29	-	-	-	-	-	-		-	-	-	-	-	-
